# Supplementary material for: Metabolomic Insights into the Mechanisms of Ganoderic Acid: Protection against α-Amanitin-Induced Liver Injury
Source: Metabolites. 2023 Nov 20;13(11):1164. doi: 10.3390/metabo13111164 (PMC10672867; doi:10.3390/metabo13111164)
Supplement: Supplementary file 1 [file metabolites-13-01164-s001.zip]

Archive with 2 entries (2 files):
- Supplementary Figure S1 to S3.pdf
- Supplementary Information Table S1 to S4.xlsx
