# Supplementary material for: Metabolomic Insights into the Mechanisms of Ganoderic Acid: Protection against α-Amanitin-Induced Liver Injury
Source: Metabolites. 2023 Nov 20;13(11):1164. doi: 10.3390/metabo13111164 (PMC10672867; doi:10.3390/metabo13111164)
Supplement: Supplementary file 1 [file metabolites-13-01164-s001.zip › Supplementary Information Table S1 to S4.xlsx]

## Sheet: Table S1
Table S1. Accurate molecular weight, retention time, and peak response intensity of compounds in the 24h experimental group after statistical filtration.
No.	Mass	RT	Ion mode	Control-001	Control-002	Control-003	Control-004	Control-005	Control-006	AMA-001	AMA-002	AMA-003	AMA-004	AMA-005	AMA-006	AMA+GA-001	AMA+GA-002	AMA+GA-003	AMA+GA-004	AMA+GA-005	AMA+GA-006
1	118.079	5.85	positive	54128	61757.7	41751.5	38374.1	40904.8	31659.5	112804	122937	116134	80052	83023.9	88237.7	53072.7	82361.7	40827.4	56165.5	72388.3	48034.8
2	128.048	12.21	positive	33601.1	38718.9	19978.7	28170	19516.6	25287.3	52045.3	50888.6	49529.1	43505.5	32081.9	50141.8	27734.2	42397.8	18826.8	19578.7	37832.7	29662.2
3	130.063	0.93	negative	1.04861e+06	912751	966876	1.1847e+06	984190	1.18841e+06	1.28456e+06	1.29433e+06	1.35571e+06	1.28907e+06	1.48687e+06	1.50103e+06	1.13199e+06	1.07864e+06	918977	941707	932373	1.15962e+06
4	132.058	9.22	positive	108874	100281	69085.7	66182.8	62686.2	70043	331114	356568	292562	262230	229742	212909	79883.8	140027	78987.6	88048.9	113593	83006.2
5	132.058	9.01	positive	68945.6	55123.5	36136.9	22471.5	38206.4	47996.4	107409	128778	124114	99554.4	98265.2	105516	41442.3	71648	48898.5	67743.3	51235.6	65972
6	132.058	8.86	positive	56274.3	56797.7	21180.8	19122.1	18325.3	14866.7	108540	104630	76929.9	56541	57401.3	66954.4	31721.8	45150.5	32470.8	32730.8	45310.8	35813.6
7	134.002	16.11	negative	18016	13850.2	15500.6	14018.7	14751.4	16363.2	35024	35592.7	23430.4	20088.6	20472	27358.7	21931.5	25197.1	17866	18843.6	19672.7	8786.28
8	134.073	4.76	positive	92842.7	82740.7	45814.8	40031.4	39578.3	36024.7	145694	145994	113948	97646.3	93761.9	93155.3	53389.7	107813	47470.9	50477.7	60732.9	46916.7
9	134.073	5.38	positive	27887.3	33934.8	17675.2	16085.4	11038.6	6920.2	46151.5	67384.5	38136.9	49728.9	39971.9	31290.9	26691	27077.9	25814.1	14274.1	31965.5	9594.63
10	145.157	0.68	positive	276341	347643	335977	306737	210684	335977	488688	436843	418444	498992	438605	546156	298148	368116	289213	348315	290176	347583
11	148.052	1.93	positive	98487.1	102102	83992.7	104116	110870	95068.8	106436	141914	126821	111607	108815	115293	85232.8	90361.2	106276	101832	108597	63282.3
12	155.069	0.7	positive	79275.7	71807.1	60946.6	73350.8	84844.2	56832.6	116066	81645.7	112845	98610	109306	89770.8	90385.5	75254.1	89196.5	78224.8	65569	96694.7
13	158.056	0.93	negative	24556.2	25033.7	22001.6	20540.6	16830.8	18394.9	44624.3	44501.8	32113.5	31924.8	29606.6	27354.1	19015.6	29092.6	29718.8	18158.8	31554	14271.3
14	160.071	0.93	negative	62070.5	46479.4	37003.5	54994.2	43409.1	28713.5	80748.1	75487.3	67189.2	56055.2	78262.7	53643.6	46473.1	64110.5	53566.9	34334.6	47935.6	38044.5
15	174.088	0.93	negative	46671.7	53512.7	23611.5	23890.2	18345.4	16594.3	61910	69469	66313.6	58792.1	24849.5	51253.3	21969.7	42893.1	29653	26986.1	40168.1	26729.5
16	180.042	0.93	negative	200627	194625	222964	183450	145318	208068	306096	298396	244142	215305	232715	277067	135117	141822	122952	196377	182975	124776
17	181.074	0.92	negative	524678	441369	498917	394498	456970	519710	671681	770520	801350	655428	685807	679246	451812	533649	416856	468832	476962	434610
18	188.067	0.93	negative	48976.5	48053.7	30489.1	44206.8	34141.2	22242.7	132118	122939	86305.7	58066.9	102245	49767	47463	82191.6	47718.5	37653.6	64426.8	32506.7
19	189.101	0.92	negative	96375	90379.3	117737	96103.7	92931.1	95874.9	129319	120166	110869	133836	125771	110106	98021.4	96564.1	126952	87900.5	104015	105848
20	192.147	0.79	positive	3.61076e+06	2.8837e+06	1.73378e+06	2.85657e+06	4.29751e+06	2.69792e+06	5.18941e+06	4.49605e+06	4.24308e+06	4.92138e+06	2.79028e+06	5.82765e+06	3.18182e+06	4.5394e+06	4.42896e+06	3.13323e+06	3.20006e+06	2.5223e+06
21	199.033	0.73	positive	36873.7	28176.1	22342.3	22700.9	23817	30094.2	37693.3	36231.9	38119.9	32520.8	34999.6	36091.3	30675	32515.2	38739.4	27950.7	21995.2	32237.9
22	199.193	4.69	positive	11180.1	15315.1	7452.92	9276.8	8115.52	7090.69	32920.1	30279.7	18941.6	14894.8	13832.6	17865	9402.28	17847.7	10004.8	9418.09	12585.3	9839.38
23	199.23	7.67	positive	38180.4	40713.2	29732.5	24763.5	30597.8	30916.6	84415.3	72838.1	42204.8	52250.9	106849	49293.8	40939.9	34709.2	46718.2	32640.6	33740.7	30204.3
24	201.209	5.98	positive	2.4071e+06	3.08747e+06	1.53226e+06	1.0341e+06	1.10934e+06	1.05638e+06	4.49547e+06	5.10381e+06	3.94642e+06	3.29774e+06	4.59523e+06	3.1071e+06	2.16121e+06	2.06568e+06	2.21414e+06	1.49342e+06	1.08396e+06	1.4739e+06
25	202.084	0.92	negative	28950.1	40939.6	19213.7	17335.1	19434.7	16795.7	62257.6	53835.5	49313.6	35219	37398.5	42713.5	28082.1	35760.8	32195	21550.2	30349.5	15994
26	202.215	0.7	positive	19614.8	19616.8	26470.8	26925.5	26148.7	10181.8	30934	39766.9	36875.3	31028.7	36314.5	40206.1	33495.2	44905.7	29793.8	39709.9	33183.5	37156.6
27	203.151	2.41	positive	14674.2	23294.8	15285.7	7121.68	10241.7		80894	71455.9	52678.5	58343	70717.6	51754	34468.1	36923.1	36799.7	22837.3	21181.8	28866.1
28	204.09	2.59	positive	8.06195e+06	7.5434e+06	7.11099e+06	7.07549e+06	7.29877e+06	7.70288e+06	8.96484e+06	1.19746e+07	1.00964e+07	8.80518e+06	8.79324e+06	1.06202e+07	1.00567e+07	5.17204e+06	8.98239e+06	6.76777e+06	8.82776e+06	5.9452e+06
29	206.162	0.8	positive	18776.6	20665.5	23931.1	30222.6	26777.8	21275.7	43303.6	72954.1	39431.8	46597	33024.7	39537.3	28659.9	45684.4	31460.8	22393.2	24421.3	49387.5
30	210.126	9.83	positive	12774.7	19004.6	13145.1	13615.3	22152.3	9349.31	22305.3	14508.2	25495.1	31764.6	24703.5	18138	18961.4	12647.7	18334.5	12716	18468.3	18230.9
31	211.23	7.46	positive	23160.5	30211.8	13011.1	9791.72	9983.23	8653.67	90602.5	87175.8	52559.5	49588.4	66805.5	52151.5	37584.2	41410.6	31630.1	29940.4	20199.5	23800
32	212.067	0.93	negative	47634.9	32839	40168.4	51255.8	30732.2	55156.4	61509.5	59815.1	59255.7	64205.7	91547.6	56645.7	43641.8	50542.8	50124.9	41882	41820.2	56884.3
33	212.116	0.79	positive	25191	21300.8	17306.7	12508.2	27832.8	24504.1	56095.9	59260.7	39341.2	57405	16636.3	40922.3	22849.1	31769.8	35136	20872.6	36068.9	19528.8
34	213.209	12.18	positive	10014.4	16440.6	8236.86	9685.75	9774.03	10418.5	21859.3	23390.5	16096.5	14002.4	19401.3	15933.4	9496.51	14399.2	9686.21	9254.84	14763.4	10484.8
35	222.089	5.47	negative	10522.4	12419.1	9781.7	15454.2	7523.73	14486.7	29509.3	35471	23087.1	20133	12237.6	22944.7	11074.1	14090.3	13914.4	18274.3	15364.8	10768.5
36	227.089	0.93	negative	61272.4	62644.6	47989.4	48855.6	45482.1	42185.7	93422.5	86455.5	75866.3	59619.9	68105.3	65749.6	50301.2	76468.5	55838.6	46241.7	50458.6	36639.6
37	228.209	12.51	negative	4.86592e+06	3.67361e+06	4.57624e+06	5.48234e+06	3.99932e+06	4.65192e+06	8.47649e+06	8.08957e+06	7.8269e+06	9.2307e+06	9.58028e+06	1.01715e+07	6.74103e+06	7.13804e+06	7.29597e+06	6.18497e+06	5.91069e+06	6.11826e+06
38	229.093	0.93	negative	17722.2	21050.2	8936.76	7571.32	7914.69	14550.4	33980.1	30858.8	18068.9	23584.6	11019.8	31386.3	9505.13	17693.6	16288.7	15515.7	13990.4	16019.6
39	248.122	0.93	negative	25015.3	21987.1	14716.7	16752.1	15286.2	22030.2	44845.9	36067.8	29214	23435.5	22551.1	25516.2	21320.4	20920.9	19871	19474.6	26549.2	12447.8
40	270.111	0.93	negative	25002.7	28759.2	15751	15211.9	20930.8	24301.1	56743.1	49165.1	37130	34006.5	43391.4	38821.1	16234.3	37650.7	24911.9	16130.3	26082.4	17745.2
41	278.224	12.66	negative	6.84205e+06	5.2267e+06	6.43983e+06	6.14485e+06	5.09508e+06	5.02271e+06	9.84641e+06	8.98625e+06	8.05495e+06	1.11779e+07	7.09675e+06	8.98911e+06	8.80125e+06	9.48975e+06	8.94455e+06	7.51388e+06	7.48475e+06	7.16259e+06
42	278.224	12.84	negative	2.89499e+06	1.5018e+06	2.34749e+06	3.53465e+06	1.87467e+06	2.06687e+06	6.34024e+06	5.67879e+06	6.9775e+06	3.29654e+06	8.65278e+06	4.34189e+06	6.24013e+06	5.94453e+06	5.60164e+06	5.51388e+06	1.04398e+07	1.03653e+07
43	284.214	11.92	positive	157759	219832	260177	213535	165045	151489	66993.2	54403.7	90164.7	74244.7	93332.1	62605.9	61320.1	122371	75239.9	80398.6	54860	79745.1
44	286.229	14.56	positive	14060.3	10826.3	8869.9	13622.1	8981.63	13799.1	6963.13	5904	4076.44	8559.6	5650.88	6587.52	5379.98	8497.28	7133.48	7070.15	5854.75	10199.9
45	300.209	11.06	positive	60065	63743.4	69643	104781	56589.3	94825.2	24886.7	12828.3	22964.9	30546.7	43537.8	29208.2	28911.1	44799.4	33674.5	15509.9	32937.6	36451.1
46	301.298	8.76	positive	1.06142e+07	1.14773e+07	5.36522e+06	4.12441e+06	4.12438e+06	3.17104e+06	3.09516e+07	2.89723e+07	1.99064e+07	2.27189e+07	3.07748e+07	2.29621e+07	1.85736e+07	1.81413e+07	1.41953e+07	8.05778e+06	7.04791e+06	1.01891e+07
47	302.173	12.8	negative	392977	464992	382809	350879	392787	309484	850948	917461	691322	518591	537686	531211	402724	556324	497110	425981	433827	435440
48	302.224	13.87	positive	46213.4	40239.8	57214.4	67190.4	57549.5	65884.4	17371.2	16475.9	18048.3	22351.8	26626.4	22880	13439.9	25483.6	39524.3	23523.2	39953.2	44280.6
49	314.246	11.06	negative	42945.2	32290.1	24413.1	14710.8	17173.2	12568.7	153646	161416	85922.7	82864.7	158929	100390	64234.1	65988.2	42559.2	34141.8	32844.2	37750.5
50	317.293	8.73	positive	5.5925e+06	5.60545e+06	7.32096e+06	5.64373e+06	5.41955e+06	5.52475e+06	2.40891e+06	1.78252e+06	3.96705e+06	4.01945e+06	3.77909e+06	3.31158e+06	6.29556e+06	5.16232e+06	6.47976e+06	6.06013e+06	5.30494e+06	6.26205e+06
51	318.203	0.93	negative	24581.2	21054.6	16029.2	14800.9	28132.3	16795.7	36082	33449.7	31203.1	18641.7	27101.9	28347.1	20948.7	23529.9	25225.7	18598.6	22601.3	17172.7
52	328.24	13.42	negative	123488	127374	180354	183825	184301	139080	261422	257933	265797	360094	236962	264581	161389	244627	270827	226126	272931	143997
53	332.183	0.93	negative	13976.1	15136.5	9660.8	11287	11837.2	10442.6	16220	19486.9	20007.6	14508.6	14443.9	16747.4	11579.8	13327.4	12263.5	10514.5	15370	11022.3
54	340.188	6.41	negative	7056.84	4960.07	15669.2	14400.7	12925.8	14414.9	6283.89	3932.9	4548.13	8708.21	7058.37	6748.45	8848.53		11238.6	13769.7	8077.98	13548.2
55	342.276	12.78	negative	99899	78364.1	50578.2	29378.5	31531.2	19448.8	319015	305312	216256	211950	371111	248208	124899	127476	101394	103389	102609	102099
56	347.267	9.7	negative	24696.8	42243.1	26045.1	13869.1	12160	9744.99	104747	107602	79989	51158.6	84378.9	58948.1	44703.6	42750.2	41047.8	26757.8	20883.5	22740.1
57	348.178	12.8	negative	289892	361599	245946	248998	276450	174611	630833	636120	529265	350479	446908	437852	324946	376490	335243	279819	254391	221441
58	353.222	8.56	negative	32875.9	30100.7	8609.08	11465.1	21086.5		77379.3	65784.1	48490.9	33094	45544.2	38751.5	23023.7	26351.5	19473.2	17885	33300.2	31597.5
59	353.222	7.92	negative	44045	35083.3	31041.2	34012.5	26219.7		170666	208357	130784	115215	104660	122388	60720.5	72851	48913.8	47372.9	50356.9	55567.7
60	353.222	8.54	negative	20729.5	20096.9	18487.2	20528.8	11297.3		74565.3	65998.3	48283	32489	45988.4	38751.5	21039.9	30167.8	22899.5	23665	34810.9	31156.7
61	356.175	9.44	negative	146980	125463	81600.8	75971.7	76429.7	53859	159602	149547	144154	144753	88755.8	146876	84934.5	119678	94719	85181.1	151863	59595.2
62	359.303	13.97	negative	85810.8	96120.6	76629.2	58609.5	50911.6	127490	290131	304852	201568	173552	196911	106234	118676	113453	115661	162329	112522	99812
63	362.194	12.8	negative	277117	343394	281834	269900	276775	183946	609537	663568	495453	369011	437275	394340	302157	392288	350225	275124	268655	281046
64	386.185	9.44	negative	202458	168112	120078	106882	107715	71614	217621	202005	204839	200622	138811	206060	112815	170004	131058	122709	201601	79741.7
65	387.334	15.37	negative	156030	153874	107446	105053	107861	109056	473911	416161	278671	272122	496640	251603	190212	259739	174891	177621	152468	143204
66	389.313	13.66	negative	28033.6	37083.4	22759.3	9543.05	18092.5	8677.02	99261.6	127412	92854.9	101609	100980	79059.3	51537.9	57935.7	51704.1	32257.1	32263.5	34436
67	390.298	14.97	negative	5.00359e+06	4.82999e+06	5.5446e+06	6.08333e+06	5.54804e+06	1.14679e+06	6.70817e+06	7.62143e+06	6.45915e+06	6.72503e+06	6.06222e+06	6.38866e+06	6.32282e+06	5.96128e+06	5.66351e+06	4.60608e+06	3.92605e+06	3.07232e+06
68	403.329	13.66	negative	51352.6	65238.2	36653.9	15715.5	27548.6	15584.3	180361	232516	156199	100891	230193	126961	82045.2	115683	100893	55167.7	57423.5	52992.5
69	404.312	15.54	negative	42930	40298.7	44543	45842.8	43436.4	38722.8	66061.6	71468	49869.6	58246.7	51858.8	66249.8	51132.2	59814	49948.1	43772.6	45588.1	37899.1
70	414.203	10.36	negative	252790	268574	136048	117386	123287	142453	406163	409165	360364	282447	306112	301265	145059	314299	143658	143316	197349	135500
71	418.273	16.11	negative	470192	358598	349182	349457	332685	338050	971722	1.01874e+06	639713	582910	497329	642805	537740	572938	435731	318031	442854	369794
72	418.328	15.87	negative	3.30681e+06	3.12057e+06	3.27694e+06	3.2606e+06	3.46671e+06	2.65558e+06	5.14861e+06	5.66492e+06	4.57723e+06	4.53498e+06	4.02341e+06	4.54109e+06	3.92777e+06	4.45027e+06	3.76454e+06	2.99799e+06	2.82462e+06	2.02195e+06
73	420.309	14.51	negative	538882	530428	434090	373927	395361	414317	826390	872412	778445	653752	597418	678355	529866	752541	546837	537373	550241	415142
74	423.265	11.47	negative	25372.5	12871.2	19958.6		15478.2	15467.3	187497	166671	122299	104272	169128	139117	30937.1	68888.4	55098.3	31559.6	29382.9	60235.2
75	431.359	15.18	negative	66029.8	97957.3	47100.9	28459.7	21398.2	37592.7	233950	241328	191091	117060	154292	140145	109711	89152.6	107105	54410.6	72908.8	57135.8
76	434.324	14.51	negative	550286	556562	480628	451103	470744	520711	937666	1.02028e+06	891645	781183	730416	899183	599936	929130	682328	640188	694135	465969
77	444.254	17.48	negative	2.55171e+06	2.74386e+06	2.36133e+06	1.92385e+06	1.9126e+06	1.90804e+06	5.0259e+06	4.89765e+06	3.90106e+06	3.15967e+06	3.52623e+06	3.61677e+06	2.28478e+06	3.78267e+06	2.66468e+06	2.33667e+06	2.60253e+06	2.27935e+06
78	446.254	17.46	negative	301275	325921	273436	215752	223330	222400	580455	567900	444505	371348	416484	416508	272889	444069	327854	276620	304672	265275
79	446.359	17.16	negative	47836.8	38851.6	50485.2	58441.8	53538.2	46356.6	61958.2	73326.7	58888.2	62836.1	56454.4	68494	65948.5	59983.3	55206.1	43534.3	47505.9	33190.3
80	447.354	13.68	negative	22579.9	28481.1	20573.5		19459.8	21564.9	67491.5	68155.4	54313.5	26349.9	58954.2	33330.4	26282.1	30024.1	37340.9	17966.6	19406	22319.7
81	448.141	11.19	negative	65207.9	64196.1	70697.1	60947.8	60968.7	40626.5	76707	75574.5	73294.8	69854.2	71332.7	78391.2	66981.9	73160.6	69552.4	67717.8	54357.5	51655.4
82	451.296	13.05	negative	143023	94873.6	32091.5	176760	64362		556188	511509	349260	415345	594103	429464	206652	207168	181290	103470	114725	229057
83	452.149	6.01	negative	9674.73	11754.7	7255.86	5641.19	6046.11		25391.8	24621.3	18012.5	10539.7	10636.2	14988	8953.26	10917.7	8404.52	8005.79	8400.99	7022.07
84	459.355	16.13	negative	19832.1	19199.7	13954.2	10231.5	11897.2	7438.29	66007.7	68178.7	39845.3	33755.9	54954.3	49522.7	35426	33680.6	27668.7	18142.8	20713.3	24409.5
85	460.209	9.88	negative	75054.9	74153.6	35525.4	32614.8	32674.8	42635.7	129272	157750	98806.6	60148.1	58407	125373	54106.6	69569.7	49082	45894.1	55158.4	45766.4
86	462.318	16.11	negative	10971.6	7324.06	7945.99	8907.73	8509.18	10513.5	25362.5	26440.2	16053.4	15197.5	14654.5	18387.5	14121.1	10953.1	9334.55	8759.6	11471.6	9889.15
87	464.173	11.4	negative	12791	11549.9	7515.3	5888.88	6068.83	6278.19	23917	22181.2	20066.5	11976.7	18779.2	12451.4	7120.38	13573.8	9820.88	6944.69	8889.16	5235.28
88	464.332	14.25	negative	56286.8	48441.5	74151.9	69256	72894.9	36867.5	79115.3	106534	73896.7	74047.8	73842.4	86531.1	72901.2	79302.3	59429	65002.1	65332.2	44728.5
89	472.342	14.34	negative	9532.78	4662.23	6845.77	7469.26	6913.77		16604.4	19564.7	14526.8		12601.1	12918.9	10047.7	10989.2	7349.29	5760.27	9148.31	7033.8
90	474.224	9.87	negative	331998	336080	168036	162644	151896	163156	580195	504936	462780	373223	350349	324738	211864	323902	209638	205332	249102	219968
91	474.288	15.92	negative	52024	51888.4	49351	35301	34509.8	35297.8	105775	118577	79526	53596.2	48897	59569.1	37828.2	73293.8	38641	35030.5	42267.2	38292.6
92	478.295	16.11	negative	487425	360630	360211	344588	327782	335708	1.0014e+06	978689	631786	567010	505190	656324	434974	603520	444342	322733	427318	470460
93	480.229	17.48	negative	124198	136195	127517	90460	93123.9	85011.3	278935	223421	190998	149782	140662	145303	140652	170879	119121	93914.4	107901	85534.3
94	480.324	14.8	negative	53990.2	100399	62009.8	60001.2	53061.1	46688.3	120788	161629	86774.9	125402	82853.3	109480	75380	69508.4	93235.9	42181.2	49385.6	48794.4
95	482.228	17.48	negative	57054.6	68874.4	59145	41994.4	40196.1	37729.2	129618	105870	91779.7	68496.2	64753	67401.8	62268.1	74001.6	54997	44026.3	47918.3	37892.1
96	490.219	9.13	negative	14886.3	13118.6	6760.43	15474.5	15620.2		53361.6	44578.2	34664.6	42515	32694.4	32636.7	10090.5	20964.9	20887.1	18122.1	16965.5	18346.1
97	490.219	9.26	negative	34982.8	32297.9	7788.77	5979.83	21746.3		82199.7	89738.6	93363.6	31610.5	87776.1	56681.9	22449.9	30145.9	24704.4	21029.2	29357.6	22457.3
98	490.22	9.53	negative	69499.9	72073.4	15171.3	9765.68	42689.7		186583	176753	115216	95771.9	131576	78861.6	28208.6	61866.1	31447.9	49674.4	55719.7	52692.6
99	498.154	4.44	negative	21810.3	27318.7	13533.7	13102.4	10607.3	12673.7	52501.6	53033	46525.3	26536.9	38890.2	33840.5	11332.2	26479.5	11558.3	14889.3	26127.6	18616.1
100	504.219	17.48	negative	220896	238074	207034	162166	158437	135525	458205	397950	321964	254573	253319	246621	228198	285251	205269	161483	174838	143616
101	526.258	17.46	negative	141353	140139	114434	108378	100353	81554	232642	230458	183393	156050	167975	166948	117338	171141	130336	107065	104540	93126.9
102	542.23	17.46	negative	25505.6	29256.1	20287.6	18144.9	17722.4	16473.7	51364	49910.6	29092.7	32076.3	31880.6	32661.2	26057.1	33946.5	25517.4	19483	20605.6	19108.2
103	568.37	16.11	negative	10767.2	8340.89	11083.1	6435.51	11197.4	9989.86	19221.5	16632.6	10051	15821.4	14354.7	16652	10823.3	14323.6	11745.2	8776.69	11443.2	6802.31
104	600.296	16.11	negative		9626.34	10905.6	15858.7	10137.8	12137.5	23148.5	17048.7	18188.6	10735.5	26074.1	14075.5	13048.8	15847.6	14413.3	11404.8	10319.7	8135.93
105	682.302	15.03	negative	2.11749e+06	2.61325e+06	1.15337e+06	1.86276e+06	1.68082e+06	2.50969e+06	5.89066e+06	5.98731e+06	5.28028e+06	4.53196e+06	1.61595e+06	4.92762e+06	1.96123e+06	3.0473e+06	1.87543e+06	2.19426e+06	3.07262e+06	2.157e+06
106	696.318	15.03	negative	1.59735e+07	1.0282e+07	8.62206e+06	1.09877e+07	1.05146e+07	1.41343e+07	2.89031e+07	3.08721e+07	2.91395e+07	26802716	1.31693e+07	2.89972e+07	1.89025e+07	2.02999e+07	1.03338e+07	1.07085e+07	2.10591e+07	1.03561e+07
107	698.449	13.74	negative	22210.5	13570.6	18768.9	22017.5	19659.8		41225.5	33489.2	36136.6		26952.5	42220.1	19386.3	23885.1	10645	21724.7	26356.5	34068.9
108	710.334	15.03	negative	39401.2	52774.3	17360.7	15074.3	15800.8	6252.26	56715.8	60952.2	56711.2	55611	29261.4	59932.1	29021.4	45437.3	24356.2	33286.6	44253.2	25052
109	726.328	15.03	negative	15934.3	19117	12453.9	11662.8	8488.74	4437.13	22284.1	24420.4	24037.3	25376.7	19903.6	28943	9122.46	27591.9	15556.4	14175.5	21143.3	15503.8
110	728.578	16.11	negative	205716	142985	135893	142927	140966	147954	459539	455205	278184	249018	236191	311170	171845	280430	190116	181674	192010	169340
111	758.333	15.03	negative	145943	183450	80940.3	68164.9	64040.8	23770.8	202526	214144	225992	212758	119414	247959	80138.1	189344	101908	126586	182646	112045
112	788.467	17.06	negative	10688.9	5796.03	51392.1	79363.9	69489.9	89717.3	7429.49	8043.67	9723.47	11032.4	12114	11045.6	24149.7	26033.6	26672.8	35281.9	19306.3	35730.9
113	812.672	16.11	negative	27849.3	22057.9	20372.3	20153.1	20455.3	23713.9	63198.2	67883.5	41820.2	35896.7	35684.5	46928.8	39090.9	40773.2	31185.2	21901.4	28499.6	20076.2
114	864.505	15.03	negative	14456.9	17426.8	5647.61	9875.44	4522.61		20745.8	22255.8	22335.4	18979.6	9882.44	22110.4	8688.9	13399.5	8467.7	9977.61	16985.9	10648.8
115	914.107	7.06	negative	9117.29	11655.9	12484.3	11695	12608.7	10466.4	13815.1	12942.9	14735.3	13229.6	13103.8	11516.3	12013.1	13785.2	10471.8	12183.9	10617.1	9376.29
116	920.639	16.11	negative	12196.5	7455.94	8111.14	7735.4	8755.2	8010.67	19280.3	19464.4	15211	13588.4	14331.3	15636.8	14188.9	14618.2	9782.53	7983.44	11213.9	4060.12

## Sheet: Table S2
Table S2. Accurate molecular weight, retention time, and peak response intensity of compounds in the 48h experimental group after statistical filtration.
No.	Mass	RT	Ion mode	Control-001	Control-002	Control-003	Control-004	Control-005	Control-006	AMA-001	AMA-002	AMA-003	AMA-004	AMA-005	AMA-006	AMA+GA-001	AMA+GA-002	AMA+GA-003	AMA+GA-004	AMA+GA-005	AMA+GA-006
1	67.0095	0.67	positive	18269.9	17821.5	20573.4	20116.2	15630.7	17664	13207.7	15288.8	14321.1	17812	13838.9	15614.7	16604.3	19722.6	20257.2	18351	19111	13737.5
2	103.1	0.77	positive	9.18381e+06	7.98536e+06	1.13496e+07	9.78143e+06	6.70399e+06	7.98467e+06	5.01967e+06	5.66426e+06	6.89528e+06	7.77857e+06	4.83691e+06	5.25277e+06	6.56912e+06	6.86638e+06	7.0354e+06	9.47011e+06	8.79301e+06	8.45869e+06
3	110.999	0.67	positive	227426	241238	225017	235797	210130	245552	171666	197425	204437	233226	199646	187180	223321	253640	238738	228777	239082	192423
4	130.063	0.93	negative	1.04861e+06	812751	966876	1.1847e+06	984190	917581	2.09976e+06	1.91167e+06	2.1257e+06	2.1115e+06	1.84515e+06	1.81004e+06	1.25076e+06	1.37319e+06	1.43456e+06	1.34434e+06	1.26635e+06	1.23204e+06
5	145.157	0.68	positive	276341	327643	335977	306737	230684	335977	374835	415986	470793	470232	442303	448146	269775	249125	347562	265104	349120	278198
6	148.037	14.08	positive	19218.1	17360.2	16887.6	20673.9	16702.6	11193.8	10638.9	6883.77	10967.5	9910.04	11192.2	9773.35	15282.9	15790.4	14334.4	14515.8	18612.5	19019.1
7	166.079	10.64	positive	11665.2	14458.4	14182.6	13454.7	15087	16659.1	18061.1	17472.6	18665.2	19273	21768.8	17224.4	8721.91	15900.2	14171.7	16524	18065.5	14229.8
8	171.162	8.38	positive	30403.7	37060.1	45708.9	47287.5	56166.2	40296.4	51685.9	47172.7	56760.5	50928.8	53510.1	56390.7	46100.2	47711.8	42720.6	45367	42960.3	51185.4
9	180.093	10.45	positive	12196.9	10327.6	12312.7	14585	9994.8	12696.3	16827.9	17750.3	14850.2	14934	19621.3	15133.8	14209.2	12011	12074.8	10955.9	13549.2	10783.8
10	181.074	0.92	negative	441369	441369	498917	404498	456970	524678	545634	554683	696968	579484	582411	725296	353478	601293	452010	598610	401001	393763
11	202.215	0.7	positive	19614.8	19616.8	26470.8	26925.5	26148.7	10181.8	32335.6	34314	31350	36005.8	44331.8	34036.2	17925.3	36834.7	45988.6	35589.2	31984.8	45243.7
12	204.09	2.59	positive	8.06195e+06	7.5434e+06	7.11099e+06	7.07549e+06	7.29877e+06	7.70288e+06	8.19652e+06	8.32611e+06	8.48671e+06	8.57728e+06	9.87841e+06	9.81545e+06	5.32851e+06	6.32883e+06	5.77587e+06	6.05742e+06	5.35418e+06	5.38805e+06
13	220.086	0.93	negative	24247.4	30134.4	29554.2	27403.5	31484.5	25467.3	11358.6	13481.9	11681.4	7868.52	6946.47	8712.51	19341.7	11887.2	12895.3	7254.72	16743.1	15347.1
14	222.056	14.08	positive	35949.5	35483.9	30310.6	33803.7	31083.8	20786.2	18570.2	15233.2	16468.4	19521.3	15864.9	16546.9	24021.5	24804.4	27770.3	25072	32770.8	31048.4
15	222.982	0.68	positive	114935	127962	122713	126450	101391	121394	73517.3	83497	84786.3	122984	91830.1	75865.1	108559	147310	121799	122936	120625	87690.6
16	225.008	3.37	positive	18833.7	15223.1	13905	33319.7	18729.4	19730.1	37046.9	36038	33439	22704.7	27517.7	29519	13407	26236.2	25414.9	21422.8	19678.3	26081
17	228.209	12.51	negative	4.77253e+06	4.17426e+06	4.02817e+06	5.88189e+06	4.16328e+06	4.83267e+06	1.51494e+07	1.39069e+07	1.42208e+07	1.41197e+07	1.37045e+07	1.21324e+07	4.79221e+06	1.20036e+06	4.15979e+06	1.15242e+06	2.16388e+06	5.11797e+06
18	244.137	0.93	negative	76125.6	62136.3	65171.1	66854.1	67626.1	66305.8	44326.8	42567.1	55656.1	41009.3	38945.4	52683.6	50441.5	64191.3	61749.4	73388.4	52380.9	64999.7
19	255.256	7.82	positive	369878	399669	442612	436405	465319	271533	514279	520020	524786	555437	684877	492757	434683	386941	292532	476588	488814	404078
20	256.24	14.78	negative	1.39014e+06	1.25339e+06	1.09665e+06	1.10519e+06	1.12545e+06	1.42708e+06	3.06328e+06	2.68452e+06	2.01372e+06	2.40074e+06	2.35086e+06	2.38073e+06	2.59388e+06	3.78294e+06	2.09992e+06	3.48017e+06	2.88408e+06	3.18557e+06
21	266.035	3.37	positive	12353.7	11522.4	9998.06	17269.7	11092.2	12032.3	23977.7	18669.3	25403.7	13027	15254.7	21143.7	10123	15786.2	15866.1	13207	14999.1	16701.6
22	266.134	9.7	positive	122921	125624	119019	78984.7	183286	98880.5	98247	72977.9	95793.6	69305.2	73283.1	87547.9	97235.7	108657	130031	118929	151897	101739
23	271.938	0.7	positive	34932.9	37701.5	31090.8	34111.7	28935.4	35228.1	23738.1	24527.1	27366.8	29147.5	23893	25626.7	30745.9	33075.1	31181.3	29582.8	34351.9	25155.7
24	278.224	12.66	negative	7.44822e+06	5.08772e+06	6.19923e+06	5.99348e+06	6.21568e+06	5.46316e+06	2.47114e+07	1.10431e+07	7.70565e+06	1.70795e+07	1.43574e+07	1.71068e+07	1.48864e+07	1.87574e+07	1.43541e+07	1.71742e+07	2.07979e+07	1.07812e+07
25	278.224	12.84	negative	2.18837e+06	3.47736e+06	2.77775e+06	3.61842e+06	1.77448e+06	1.82368e+06	9.06674e+06	4.61142e+06	3.90329e+06	6.21847e+06	6.09443e+06	9.71832e+06	7.84393e+06	5.8637e+06	6.64293e+06	4.20866e+06	6.00429e+06	8.98388e+06
26	279.084	0.74	positive	586959	592896	434106	315978	369930	536363	217753	174608	172639	178094	172224	265349	365962	353486	400379	461486	390783	250515
27	283.287	9.18	positive	108449	105144	122459	108788	99464.2	76158.1	151836	135960	136736	138467	165847	116421	114379	97045.5	73795.2	123097	135229	100980
28	284.214	11.92	positive	157759	219832	260177	213535	165045	151489	70899.1	47427.2	65029.9	77566.6	51685.6	76182.2	107567	108543	114716	131549	100237	134401
29	284.214	11.92	positive	157759	88426	200177	183535	101219	165045	70899.1	37427.2	65029.9	87566.6	51685.6	76182.2	47567.1	98542.8	114716	161549	90237.5	184401
30	286.229	14.56	positive	12060.3	10826.3	9869.9	13622.1	9981.63	12799.1	6961.43	6463.7	7961.77	7147.67	5660.97	9137.67	12878	11251.8	11166.4	12515.1	11915.1	12154.4
31	295.058	0.74	positive	474078	502469	467521	390579	459482	496924	227814	216825	215391	203982	218457	282258	370260	358660	447853	404413	317864	316659
32	297.058	0.74	positive	36398.3	39032	43601.5	32514.5	42089.2	41213.9	18875.8	18507.4	18624.6	16026.4	17677.3	21183.8	31302.5	30670.4	41794.8	32684.6	26721.2	25429.2
33	299.318	10.6	positive	44950.9	50616.6	32122.7	19455.5	26627.6	69913.3	70531.8	50393.3	85431.6	73539.9	52140.6	61487.9	28827.9	37539.8	55084.5	58062.9	65654.5	29167.6
34	300.209	11.06	positive	60065	63743.4	69643	104781	56589.3	94825.2	34228.1	15627.4	48060.4	32652	25434.3	18942.5	78004.1	88019.7	86097.8	105939	90956.8	101939
35	301.298	8.76	positive	8.61417e+06	8.47733e+06	5.36522e+06	5.12441e+06	5.12438e+06	6.17104e+06	1.65274e+07	1.20483e+07	1.64367e+07	1.43577e+07	1.31781e+07	1.34524e+07	6.61383e+06	8.88862e+06	9.34082e+06	4.83504e+06	5.29109e+06	7.58407e+06
36	302.224	13.87	positive	46213.4	40239.8	57214.4	67190.4	57549.5	65884.4	23952.2	22939.6	17687.1	29787.5	27475.1	24578.2	37622.6	24865.6	55396	59407.2	57663.2	27657.3
37	311.912	0.68	positive	23721.2	24788.7	20600.4	22663.1	21914.9	22855.6	15426.2	16099.5	18190.9	21064.4	16624.8	16051.3	18794.6	24508.6	25613.6	21822.4	23191.4	17534.3
38	327.348	10.11	positive	6727.98	9479.63	7782.12	8540.27	8454.01	7273.95	14723.3	10555.3	13980.7	11667.8	12457.3	8499.72	6307.9	5785.66	7432.65	10926.3	11064.3	7544.63
39	328.24	13.42	negative	146777	114523	172267	160385	178801	149981	259174	232181	369433	331761	291215	336242	412802	276568	317633	377030	439900	310736
40	339.924	0.71	positive	13916.6	12433.3	12795.4	11460.8	8898.37	11985.8	9651.89	8617.76	9329.69	10603.6	8119.32	9483.77	10833.4	12366.6	9812.8	10775.4	13090.6	9448.67
41	342.216	11.92	positive	79267.6	47519.8	105888	99067.2	47268	85329.6	31996.1	19363.4	37179.6	43785.2	19033.5	38077.7	24198	64915.9	65882.2	89680.7	54632.7	96884.5
42	343.308	9.27	positive	42460.3	37459.4	23025.9	23759.6	25824.2	28935.5	48926.9	31883.3	60991.3	47782.8	50843.1	34572.8	26476.9	20042	35742.6	40868.4	44376	21618.8
43	347.072	0.74	positive	194984	190696	147908	122322	136232	166626	76666.5	61602.9	68771.5	65060.2	79193.9	82211.8	131792	123317	121554	136629	122647	90590.4
44	354.062	15.76	positive	8411.37	6265.04	6660.47	7013.86	5777.33		19038.9	20503.1	15286	13340.3	o	11179.4	11106.4	5584.26		6986.71	7524.79	7028.42
45	355.345	11.42	positive	14282.6	9040.12	92092.9	74268.8	70748	192987	338416	154136	302556	208211	169037	178408	4713.72	68413.4	152790	194333	222392	74320.6
46	356.341	9.64	positive	17970.7	14574.2	15737.4	14769.1	9293.94	6104.3	18288.8	19170.6	18971.7	22071.9	19428.8	16340.1	17035.2	8123.8	16157.3	18156.5	13079.7	12128.8
47	359.303	7.4	positive	185477	194356	197836	168186	178310	222551	221184	235914	238115	251888	218523	243666	217457	194049	215385	208707	246317	174136
48	360.159	14.56	positive	32666	19154.6	20042.6	22756.8	23288.8	20587.9	13305.7	7572.44	13426.1	11248.7	12489.2	15733.4	26126	20230.1	14884.1	19922.3	23765.2	26249.5
49	362.194	12.8	negative	277117	343394	281834	269900	276775	353594	577859	359985	657504	403573	410854	310548	290356	243448	377110	261020	405352	311618
50	362.208	4.91	positive	5148.46	4625.78	5233.86	4118.77		4885.37	13395.8	12773.3	15904.8	11446.9	11884.6	12881	8372.63	6830.83	6714.35	10717	9982.22	8752.54
51	363.046	0.74	positive	43821.3	50505.3	47332	42088.9	51610.5	48270.9	27697.3	22433.9	24118.6	21270.4	26869.8	25257.5	36995.4	38047.3	38143.3	37313.3	30043.8	32249.1
52	370.094	14.08	positive	20375.4	16276.3	15824.7	17856.7	15656.3	9547.72	8849.31	8491.29	9766.23	9121.26	9004.73	7628.23	12382.8	13323	11724.1	10288.8	15661.5	15603.9
53	378.077	4.77	negative	265062	106575	73408.7	68237.9	229057	95656	102275	33469.5	27110.9	29161.2	31970.9	19620.5	84415.1	94578.6		109346	101004	113295
54	379.928	7.22	negative	12679.8	4718.5	6460.03	7540.28		9166.56	12947.1	15775.5	12153.2	18729.1	12152.2	13971	8771.17	10347.1	8058.38		6446.27	9014.87
55	387.334	8.68	positive	99089.8	93714.2	118076	90022.9	94534.4	98950.2	116842	138763	118911	118893	108646	146607	114003	96191.5	92554.3	103573	112095	85509.5
56	389.313	13.66	negative	28033.6	37083.4	22759.3	39543	18092.5	40643.1	65803.2	53319.1	72263.9	55470	50141	44568	20394.6	30185.6	60395.5	45550.6	53991.3	22726.7
57	390.216	9.96	negative	44899.3	69385.5	52532.5	22672.8	69027.3	41872.1	46987.8	7292.56	34993.2	31078.9	9417.07	24253.9	42794.1	45067.7	60032.5	40787.3	65157.8	36361.4
58	399.892	0.68	positive	10586.4	9317.82	8545.03	9661.27	7734.36	9373.83	7647.14	7066.74	5666.06	8398.42	6369.08	5511.1	8904.29	7505.8	8647.67	8691.49	11371.5	6867.35
59	401.313	11.51	positive	33911.9	40984.1	17810.4	16293.8	16659.8	34410.7	69180.5	47351.7	72569.6	40771.3	26984.2	53252.5	19609.9	21068.9	38244	38697.8	47406.9	21487.4
60	429.345	13.27	positive	35426	40280.4	21994.5	19410.6	21444.2	40494.2	58196.5	58495.9	67962.5	39075.4	27473.3	74147.9	18807.2	22604.3	37709.8	41688.7	50926	18384.7
61	434.243	9.72	negative	51436.8	50306.3	34469.9	39471.9	52291.6	39881.3	18688.3	19846.7	26391.3	30236.3	26998.5	24069.5	28949.4	28810.4	47018.6	35915.8	43956.3	42132.1
62	437.289	11.44	negative	137282	102525	162027	88824	93916.8	108138	86868.6	72391.4	76093.5	91515.5	74904.9	77318.4	87146.3	89029.7	106976	104680	105749	139919
63	441.723	5	positive	4859.53	5261.63	7461.88	6888.03		7776.13	14438.2	14909.9	19999.3	18349.4	16274.7	15111.4	13101.8	11088.8	14799.5	14715.2	15978.2	12315.4
64	443.397	11.14	positive	17127.9	15170.5	27697.5	20358.9	21758.2	22351	22119.7	48883.9	30007.6	29936.3	28258.6	48822.2	17798.4	22688.4	20869.5	22340.1	27347.9	19902.4
65	444.254	17.48	negative	2.55171e+06	2.74386e+06	2.36133e+06	1.92385e+06	1.9126e+06	3.69428e+06	4.89309e+06	2.85666e+06	5.33687e+06	3.64519e+06	3.49988e+06	3.08753e+06	1.75078e+06	2.02442e+06	2.99664e+06	3.17124e+06	3.30045e+06	2.005e+06
66	445.322	13.55	negative	31239.5	20666.3	24925.9	25610.8	30430.8	19520.6	32168.3	29994.2	32193.2	28266.7	35407.8	46870.5	21945.9	24542.4	27325.2	27092.1	23818.2	32078.3
67	446.254	17.46	negative	301275	325921	273436	215752	223330	433814	569867	334021	625243	415120	410819	370124	218499	237589	353342	365768	369222	238898
68	453.321	9.58	positive	101865	83251.5	71535.1	55498.6	96974.8	85248.2	65530.1	65228.9	52330.5	65566.2	54097.1	66164.8	82235.4	92035.2	76913.5	72737.5	83757.1	74023.9
69	456.429	10.4	positive	32048.9	26731.7	21675.2	19228.7	26215.5	33606.5	35522	36495.3	41731.9	32868.7	27691.4	33691.4	33612.8	26445.5	25086.1	29441.3	27541.6	20052.8
70	459.355	16.13	negative	19832.1	19199.7	13954.2	10231.5	11897.2	25515.2	51121.9	27698.9	41166.9	24801.8	20311.6	24033.3	15194.2	13895.9	22596.9	19407.1	20894.3	12286.9
71	462.355	15.72	negative	1.05644e+06	934935	985363	953926	1.11541e+06	1.20972e+06	1.33223e+06	1.11527e+06	1.35207e+06	1.26666e+06	1.02178e+06	1.26774e+06	1.13026e+06	1.09759e+06	1.15401e+06	976359	1.16366e+06	1.00212e+06
72	467.301	10.91	positive	16532.5	20176.6	25511.3	18610.9	20403.2	17344.7	18387	11433.5	15485.6	14327.3	12770.1	16982.1	18696.4	18469.5	19546	22788.3	19604.1	18893.6
73	472.423	8.74	positive	24371.9	25741	8154.72	7906.17	7370.64	29755.2	45687.4	31973.6	53324.3	29108	20209.8	26273.2	8988.16	10100.9	26421.6	26713.4	33528.3	11261.2
74	477.285	10.39	positive	26830.9	28874.1	18675.4	18319.9	42754.9	28495.8	9332.89	7989.72	12945.4		16549.8	11059.9	11913.8	16976.7	21324.6	15263.9	17224.2	19653.8
75	478.746	4.49	positive	99341.8	44232	87391.6	133744	45354.4	122122	32214	40285.8	28595.6	72473.9	66263.8	27888	76924.2	83506.6	99060.4	93182	55618.1	53750.5
76	479.249	4.5	positive	45169.7	22392.4	39635.2	56470.7	22140	56078	16953.9	21441.5	14149.1	35035.7	31585.7	11410.8	33475.3	40799.7	48468.3	44386.9	25247.5	25169.1
77	479.299	11.39	negative	711366	766325	736830	559039	887809	664060	604033	270608	494335	507965	410290	486415	418201	539519	779165	709337	1.0246e+06	683694
78	479.3	11.12	negative	94352.8	102161	113099	85625.2	134991	94411.4	82423.5	32167.9	62608.7	67063	47502.7	62078.2	90883	70719.1	116401	122229	127663	92098.5
79	484.46	11.44	positive	58072.2	53751.5	42240	37131.6	41596.7	56327.5	61699.2	56799.5	72002.4	60274.8	56970.2	62946.8	51534.3	46147.2	48047.6	54383.9	54193.7	36108
80	491.337	11.62	positive	29984.9	29680.9	34486.9	27966.4	23930.2	33694.4	25873.6	22952	24441.9	29700.6	22718.4	23405.3	27103.6	31363.7	28341.9	28160	29843.3	30443.6
81	493.316	10.1	positive	362159	377617	243914	233629	489814	292527	217781	159267	162527	201753	175360	176801	213757	280181	356408	278143	394442	237632
82	495.367	12.09	positive	40671.7	29120.4	32456.8	31593	36530.3	33241.4	29472.5	26134	26016.2	29483.4	24062.6	23821	34556.1	31714.4	28297.2	33190.5	30785.2	29828.4
83	499.267	9.92	positive	34922.2	34734.6	21502.7	29240.4	45305.4	29987.3	17638.2	6905.98	8076.97	16793	14398.4	20616.4	17943.1	23926	22448	15511	22033.3	21149.7
84	499.269	9.26	positive	41894.7	59051.9	46306.1	36490	64663	50164.4	36392.1	16068.5	23819.2	29382.8	31366.9	29391.3	28079.3	43023.1	57452.6	44340	75598.1	37503.9
85	499.423	11.14	positive	6834.87	6582.59	12005.7	13941.3	11307.8	13206.7	13352.7	28741.4	29770.2	21156.4	15261.4	52660.5	7838.87	12454.4	11231.6	18324	17189.7	11790.9
86	501.286	10.01	positive	835851	896676	868173	1.05491e+06	886258	948338	765993	478026	765793	801166	761685	691175	656260	798618	926086	1.04634e+06	1.03027e+06	897206
87	505.317	9.57	positive	94293.4	79345.5	62605.8	44058.8	137436	81988	63833.7	43439.1	40419.9	47926.7	52863.7	61529.3	76950.8	85999.9	97955.8	74428.6	90953.2	64503.2
88	507.332	10.45	positive	1.28169e+06	1.613e+06	1.09908e+06	521488	1.547e+06	952990	775209	512477	656966	670730	545470	635056	801568	1.13522e+06	1.53606e+06	1.12969e+06	1.64923e+06	717392
89	507.332	10.19	positive	177860	243256	166429	75977.9	220567	136066	134605	76226.5	97111	82263.4	75896.9	92704	112367	161536	189760	167860	229766	116224
90	508.191	5.78	negative	12304.6	11533.9	11734	11475.1	11701.9	13341	15293.4	11310.9	18414.6	15205.3	17234.3	12220.3	10437	11909.1	14483.9	12578.1	11230.9	11960.5
91	509.348	11.62	positive	6.90698e+06	5.82199e+06	7.49718e+06	5.78153e+06	4.44071e+06	6.85469e+06	5.3661e+06	4.57443e+06	4.50389e+06	5.66569e+06	4.21494e+06	4.74398e+06	6.37812e+06	6.82379e+06	5.40097e+06	6.17482e+06	5.0374e+06	5.92677e+06
92	514.385	16.38	negative	29244.1	23884	22814.3	15579.6	18392.5	31953.6	40516.6	27591.2	37341.2	37064.6	24613	34127.2	28875.5	21889.4	33016.5	24071.7	27039.4	16402.1
93	514.471	11.04	positive	14006.9	15064.2	17004.1	14290.4	14628.1	18201.8	17134.1	21134.2	20581.3	19596.6	15841.1	23729.6	18617.8	15741.7	13927.8	17908.3	14754.2	14873.8
94	519.256	10.17	positive	21381.4	21026.4	16042.5	16994.9	17398.8	17319.1	14813	9044.32	13132.9	12968.8	11919.6	10014.7	16595.2	17750.2	20264.5	15170.5	16682.1	16535.4
95	519.332	10.25	positive	8.70189e+07	8.54364e+07	7.29628e+07	6.72573e+07	9.28443e+07	9.19438e+07	7.36764e+07	6.28522e+07	6.51387e+07	7.04924e+07	7.22274e+07	7.65207e+07	7.83784e+07	8.49388e+07	8.85131e+07	7.47914e+07	8.21306e+07	71707840
96	519.332	10.01	positive	3.32022e+07	2.7729e+07	2.37271e+07	2.61364e+07	3.18009e+07	3.25569e+07	2.76032e+07	1.86772e+07	2.1931e+07	2.24694e+07	2.34423e+07	2.53358e+07	3.1165e+07	3.11698e+07	3.18546e+07	2.5965e+07	2.83682e+07	2.45217e+07
97	520.777	9.7	positive	34784.5	54945.3	42145.5	22269.6	52050.5	27977.8	34779.4	23187.2	17380.8	18322.7	26322.8	26998.1	38520.8	36226.4	52720	29370.9	41466.9	26837.9
98	521.348	12.07	positive	231299	214233	120032	49224.7	113080	131289	54550.4	50127	49848.5	30644.5	21044.5	121214	44735.1	149879	172649	124015	145135	122241
99	529.317	11.65	negative	48371.9	48072.5	46796.4	41528.6	74241.6	56908.1	34533	22017.5	36623.1	47269	34484.3	26950.1	29579.3	35221.4	47839.2	59701.3	63012.6	66690.5
100	530.32	11.65	negative	11804.5	12770.4	11896.6	9243.42	17390.3	13832.4	8018.18	5336.81	9173.92	11147.3	7736.58	6572.2	7027.8	8212.12	13428.4	13943.7	14469.7	13341.8
101	530.464	9.71	positive	23212.4	23018.4	21135.5	14413.9	20734.3	23854	24986.7	28477.5	33173.2	27447.1	24951.9	25924.1	24533	19363.9	20604.3	28372.4	23209.3	19678.5
102	532.123	7.06	negative	31036.4	32403.2	34730.6	28704.5	33146.1	36690.3	40465.5	35308	43348.2	40698.7	36842.5	36753.9	35376.9	35552.6	31770.2	34075.2	36631.3	34475.2
103	533.332	11.24	positive	38821.2	45098.5	38361.2	26694.2	39602.9	44085.5	38388.2	22399.5	32126.4	25734.9	23832.9	28220.9	33256.8	34518.6	42660.4	43301.5	43759.2	33855.9
104	533.347	10.96	positive	153347	164765	122182	69012.5	147333	101187	92780.4	59806.9	79799.7	67993.4	73811.7	87415.4	101209	101848	141475	135094	131022	82790.6
105	535.363	12	positive	629985	973217	657137	286420	585868	375108	436411	226520	324193	264615	206990	270479	328497	471708	674050	804186	864627	303118
106	537.27	10.01	positive	24075.9	28404.1	28889.5	32647.2	32883.4	36943.6	23458.6	17023.1	25108.6	25420.5	25478.8	23082.7	25075.6	31405.8	32184.2	28248.1	28017	25514.6
107	547.363	11.44	positive	654250	713773	478530	304793	509903	361988	411707	226929	357377	279136	254712	312200	423231	339434	498446	469600	464935	315501
108	547.807	11.24	positive	333977	465464	409753	241928	455651	400895	335735	240621	292390	264088	286692	307912	288447	399682	497966	409834	418451	263004
109	551.394	14.41	positive	1.06523e+06	877753	743898	387269	549567	381216	443585	229491	244605	280094	251341	268280	714059	367107	404417	373782	447891	310935
110	551.395	14.04	positive	161772	134886	153264	65296	97545.4	91290.3	67196.8	70737.4	66132.1	85757.7	51891.3	57585.3	83856.3	86320.5	115098	78695	121655	72030.8
111	557.347	12	positive	117002	194059	119396	61098	110890	68318.3	82784.8	43306.7	61668.5	56202.1	39648.3	57566.5	62926.8	100050	116764	118410	147811	61715.2
112	559.327	8.16	positive	198806	36604.2	334911	135645	87860.6	99476.6	24344.8	9489.32	15940.6	28600.2	19962.2	19584.5	19834.3	61257.2	72061.9	114620	61057.9	186500
113	567.226	9.23	positive	19199.8	25117.7	18249	17190.8	20465.5	21622.6	16676.7	12667	15117.6	15660.5	12243.5	18061.2	19161.7	19986.7	20007	17958.8	19355.6	16560.7
114	572.809	10.86	positive	26135.3	29497	18190.5		25463.8	26062.3	16272.7	6803.07	10419.5	8579.43	11390	12031.3	14712.8	20992.9	35488	21616.3	23797.8	9321.03
115	583.285	9.53	positive	57656.1	51412.3	22245.6	18904.5	65809	39703.8	29993.5	14751.3	17608.5	27899.8	19090.2	27148.4	31698.5	40093.1	44230	49030.6	37916.8	35355.2
116	583.326	8.43	positive	31507	15130.7	33965.6	19261.8	36984.4	21238.9	10644.7	8271.77	9782.67	11884.6	8104.49	8260.03	9157.02	17388	24365.6	28128.9	21428.2	32341
117	583.34	11.99	negative	12015.7	12817.6	8600.38	11566	14248.4		7899.31		6308.38	5288	5976.7	8299.53	8187.28	9355.84	13755.5	13002.4		8098.97
118	585.281	9.53	positive	48784.6	50105.9	23406.1	18627.8	59891.6	38278.8	29522.4	16915.4	18262	19962.8	20574.1	27525.1	33218.4	40201.5	41658.9	30798.4	36093.9	24665.5
119	588.239	9.7	positive	22327.2	23845.5	21030.6	10496.2	25790.4	13576.3	17464.8	11010.7	9166.84	10746.2	8764.77	12271.7	18361.8	15603.9	19254.3	17575.6	19939.2	13146.5
120	595.237	9.53	positive	37165.7	46891.1	34530.8	26345.4	33764.2	36598.6	23084.3	9861.53	17787.7	16184.9	17161.8	21787.5	28352.4	37701	33474	21289.3	33402.6	23252.9
121	595.363	11.1	positive	44949.8	40485.6	27481.8	21617.6	34071.2	18998.8	32249.4	16477.6	22912.5	14370.2	14537.3	15228.8	44744	26139.1	33353.4	28123.8	23767.5	27978.8
122	596.294	9.06	negative	207223	170085	89040.1	112268	176857	186610	101063	54643.4	85071	95768.9	79990.1	105190	121239	144800	161706	107789	188044	150844
123	596.295	8.81	negative	20153.1	14476.4	7178.68	10061.2	15501.2	17291.1	10600.5		7762.17	8728.84	7668.99	7478.95	11563.9	13570.8	15626.3	10813.5	17461.2	13938.2
124	598.311	9.83	negative	48894.3	39250	30477.4	22753.5	39928.6	33989	27414.9	13151.5	18453.6	25686.6	19907.8	20546.9	19651.8	27259.9	45610.4	29492.1	48641.7	34561.4
125	598.563	13.77	positive	40814.4	57533.5	58872	52208.4	67282.9	50411.6	30376	39466.3	46409.1	14308.4	50019.4	18941.2	68548.7	66901.3	53447.9	34105.7	57881.2	35835.6
126	603.273	9.69	positive	27163	26260.5	23316.9	19539.1	29910.8	21572.5	20439.8	18853.5	18588.1	16880.1	18777.2	19421.2	24304	18895.5	23451.3	24921.3	17474.7	24133.1
127	607.384	11.99	negative	183062	220814	169835	87378	220203	153330	118209	75440.4	133636	115363	105713	134417	122599	140334	216042	201372	188180	137573
128	638.427	10.98	positive	19042.3	20834.1	19990	17482.8	18025.8	17436.7	19122.5	12396.5	12829.1	14503.3	13377	14184.2	17588.8	17015.8	16428.5	19799.4	18771	14224.7
129	650.815	6.25	positive	15533	15087.2	28435.9	28333.3	20702.9	26089.5	62476.9	51656.7	91756.4	61987.1	58286.7	68828.8	55646.5	43889.9	56185.4	45464.2	37594.1	34573.3
130	651.318	6.25	positive	8586.57	9708.59	14749.5	14596.7	9305.86	14353.9	32508.4	30731.3	45520.2	33012.8	29352	38548.9	28942.3	22373.7	30613.4	25961	19531.7	19732.9
131	684.128	7.06	negative	21536.6	21005	24773.5	23249.5	24602	26398.6	27612	23466.3	31436	27071	29233.3	24579.7	25236.5	24493.1	23462.9	22535	24903.8	23693.8
132	702.297	9.14	negative	47164.6	49355.4	45129.3	44426.6	41762.8	51760.7	35187.3	23522.5	30507.9	26479.9	23637.4	36057.5	40747.5	40923.5	58685.6	46338.7	41789.1	37427.7
133	703.249	9.53	positive	17436.8	18461.9	10500.6	10980.9	22529.4	15605.1	10869.7		7351.2	7981.6	9710.88	11702.7	14123.3	16483.6	16233.8	13620.4	10747.8	11577
134	718.263	9.13	negative	15128.8	15261.8	13692.1	14672.7	13679.1	14157.3	8304.14	6204.81	10166.2	7347.91	6629.64	9560.95	12691.3	11725.5	16745	13134.7	11546.9	10069.5
135	729.85	6.35	positive	14376.7	13855.4	18418.5	17361.1	14816.5	20079.2	34234.1	44068.6	59365.4	44284.2	34847.7	43366.9	47794.8	26656.7	31713.3	32521.9	27138.6	20058.7
136	730.351	6.35	positive	8672.21	7243.57	11321.4	10818.2	7063.15	9592.78	18239	22668.6	31648.7	25021.4	23183.4	25293.6	26785.8	16535.3	16718	18356.9	14605.3	11518.3
137	759.355	10.89	negative	13720	16424.2	11174.5		12122	10788.6	8859.81		6457.72	5251.85	6876.39	9699.1	8942.22	11034.9	14519.6	12421.7	16332.2	7739.04
138	764.379	6.94	positive	28409.9	28670.1	41819	35683.2	30670.1	36054.5	78393.8	71676.9	96286.8	83435.7	70413.7	91033.4	78484	57213.5	75585	65775.6	59506.4	42300.1
139	764.88	6.94	positive	16696.4	16662.5	23131.7	20028.7	17338.2	18394	47206.2	43140.7	55095.2	51251.6	42381	51538.8	45194.4	32155.6	41066.4	39795.2	34776.4	23508.3
140	773.964	10.49	positive	10566.5	10279.7	9314.95	10824.2	12134	8970.24	8512.76	6159.69	8054.48	6350.41	9275.95	7105.18	9603.98	9458.22	10426.7	8247.09	10355.8
141	774.257	11.19	negative	8402.53	6698.52	7357.48	9263.53	5440.95	4315.56	9559.06	8882.62	11409.3	12302.1	9088.24	9902.24	9755.55	10049	5414.71	4887.05	5434.55
142	799.897	6.97	positive	6734.45		6644.03	7248.5	6237.76	7105.79	11848.6	13629	18498.7	13125.4	11264.3	13905.5	13784.2	8724.22	9691.44	10954.2	6682.88	7125.56
143	819.974	10.86	positive	49543	50155.3	36264.1	10298.8	41708.3	49189.5	32750.8	13446.2	22300.9	17579.8	24189.1	22730.2	31299.3	38676.7	51938.3	38398.1	36585.5	20419.3
144	832.51	15.75	negative	96348	127888	83810.5	66477.8	105096		25462.6	66727.6	35811.3	31668.3	23838.3	40633.5	84524.8	41451.8	54682	109314	151919	42218.1
145	834.303	9.14	negative	51525.6	55891.4	52071.9	53935.1	48867.2	54436.9	40718.6	31208.7	37898.9	30188.6	28664.7	45936.4	50657.1	49269.9	62816.1	47379.1	43499.7	35521.3
146	835.516	15.26	negative	18646.8	19786	25081.6	24918.5	12534.5	15751.8	40895.9	28766.7	23309.5	21775	27746.6	24212.5	23640.7	15199.3	19062.7	26155.5	13683.4	22126.5
147	843.413	7.07	positive	8523.04	8003.96	11434.7	10537.5	8311.2	10206.2	17266.4	27533.1	33452.8	27879.5	26746.4	27096.5	27320.7	14054.1	16877.4	19111.5	17291.4	11296.9
148	843.914	7.07	positive	5923.67		7332.28	6974.67	6139.55	6877.73	10415.3	15813.2	20362.8	16571.8	15009.8	15287.5	16108	8670.36	12107.3	12702.5	10432.5	7581.55
149	850.274	9.14	negative	13261	14412.8	12482.5	13720.1	12643.6	15842.2	11166.6	7412.3	9901.13	8248.17	6524.29	11103	11668.2	12157.2	16525.8	13046.7	11426.6	8629.53
150	856.283	9.14	negative	26788.1	30083.5	27878.3	27271	27520.5	31369.7	21493.7	15615.4	20041.4	18157.7	14831.1	23581.3	25711	25867.4	31344.8	26636.8	24585.5	21273.3
151	872.257	9.14	negative	14596.4	14056.8	12114.6	13559.9	12771.9	14358.1	10534.4	6727.15	9830.65	7528.13	7527.86	10745.7	11132.1	11104.1	16195.9	14618.5	14495.4	10774.9
152	878.264	9.13	negative	6244.86	8149.12	7018.7	6782.24	7791.71	7555.4	4924.56	5167.45	5265.01		4429.36	6231.88	7000.71	6879.9	8757.35	6397.87	7084.06	5177.85
153	884.075	9.7	positive	14609.3	23696.7	13086		20565.2	9639.82	11546.2	5658.11	7465.78	5513.95		5946.32	13205.7	8628.83	14036.3	13096.6	14563.3	7733.36
154	890.295	11.19	negative	10281.9	8993.05	9394.35	14012.3	10997.5	10754.5	14392.2	13432.5	16419.9	15946.9	15104.9	14968.9	13032.7	14916	9246.56	9670.66	9737.58	9080.8
155	949.363	11.5	negative	6478.88		5700.42	15180.2	8814.78	5960.3	6083.89	14515.9	15644	18315.7	13836.5	20181.4	10755.6	6862.97	7173.69	14561.5	8335.91	7252.46
156	998.63	11.02	negative	21919.2	17533.5	21015.3	7650.6	26670.3	22200.5	11367.9	4388.36	13859.5	11091.7	9502.04	8169.65	9570.93	15241.4	17832.1	19963.3	24164.7	10039.5
157	1020.61	10.26	negative	20537.5	19006.7	15904	12711.5	23154.2	24810.7	15383	6048.93	12146.1	15848.5	13170.6	11582.8	13900	17213.5	22631.1	20340.3	20709.7	18499.5

## Sheet: Table S3
Table S3. The statistical analysis of differential metabolites between Control and AMA.
Different time groups after AMA administration	Metabolite	Control vs. AMA	Control vs. AMA	Control vs. AMA	Ion mode	Changing trend	Related pathway
		P-value	Fold Change	VIP
24h AMA-treated group	Retinal	7.4e-05	2.64	1.132	Positive	↓	Retinol Metabolism
	Retinyl ester	1.96e-05	2.7	1.163	Positive	↓	Retinol Metabolism
	Retinol	0.000946	1.86	1.041	Positive	↓	Retinol Metabolism
	Retinoate	0.000397	2.74	1.078	Positive	↓	Retinol Metabolism
	Spermidine	0.000163	0.65	1.067	Positive	↑	Spermidine and Spermine Biosynthesis
	Spermine	0.000998	0.6	1.038	Positive	↑	Spermidine and Spermine Biosynthesis
	Sphinganine	1.15e-05	0.25	1.173	Positive	↑	Sphingolipid Metabolism
	Tryptophan	0.00127	0.75	1.026	Positive	↑	Tryptophan Metabolism
	Myristic acid	2.4e-06	0.51	1.186	Negative	↑	Fatty Acid Biosynthesis
	Docosahexaenoic acid	0.000251	0.56	1.095	Negative	↑	Biosynthesis of Unsaturated Fatty Acids
	alpha-Linolenic acid	0.000619	0.64	1.065	Negative	↑	Biosynthesis of Unsaturated Fatty Acids
	gamma-Linolenic acid	0.00181	0.4	1.021	Negative	↑	Biosynthesis of Unsaturated Fatty Acids
	Tyrosine	2.28e-05	0.67	1.138	Negative	↑	Tyrosine Metabolism
	Hydroxyphenylpyruvic acid	0.0038	0.68	1.141	Negative	↑	Tyrosine Metabolism
	4-Methyl-2-oxopentanoate	0.00045	0.78	1.054	Negative	↑	Branched-chain amino acid metabolism
48h AMA-treated group	Retinal	3.51e-05	3	1.221	Positive	↓	Retinol Metabolism
	Retinyl ester	5.4e-05	2.28	1.21	Positive	↓	Retinol Metabolism
	Retinol	0.00144	1.65	1.082	Positive	↓	Retinol Metabolism
	Retinoate	0.00069	2.57	1.12	Positive	↓	Retinol Metabolism
	Spermidine	0.000397	0.69	1.144	Positive	↑	Spermidine and Spermine Biosynthesis
	Spermine	0.00167	0.6	1.074	Positive	↑	Spermidine and Spermine Biosynthesis
	Sphinganine	0.00449	0.45	1.011	Positive	↑	Sphingolipid Metabolism
	Tryptophan	0.00223	0.84	1.057	Positive	↑	Tryptophan Metabolism
	Palmitic acid	1.24e-05	0.49	1.244	Negative	↑	Fatty Acid Biosynthesis
	Myristic acid	6.23e-08	0.32	1.306	Negative	↑	Fatty Acid Biosynthesis
	Docosahexaenoic acid	0.000125	0.51	1.186	Negative	↑	Biosynthesis of Unsaturated Fatty Acids
	alpha-Linolenic acid	0.00271	0.37	1.045	Negative	↑	Biosynthesis of Unsaturated Fatty Acids
	gamma-Linolenic acid	0.00176	0.35	1.071	Negative	↑	Biosynthesis of Unsaturated Fatty Acids
	Tyrosine	0.00174	0.75	1.072	Negative	↑	Tyrosine Metabolism
	4-Methyl-2-oxopentanoate	0.000982	0.54	1.103	Negative	↑	Branched-chain amino acid metabolism
Note. Compounds with P-value< 0.05 and VIP > 1 are considered significantly differentially metabolites.

## Sheet: Table S4
Table S4. The statistical analysis of differential metabolites between AMA and AMA+GA.
Different time groups under GA intervention	Potential metabolites	AMA vs. AMA+GA	AMA vs. AMA+GA	AMA vs. AMA+GA	Ion mode	Changing trend	Related pathway
		P-value	Fold Change	VIP
GA intervention treatment for 24h treatment group	Spermidine	0.000122	1.45	1.075	Positive	↓	Spermidine and Spermine Biosynthesis
	Sphinganine	0.00081	2.05	1.008	Positive	↓	Sphingolipid Metabolism
	Tyrosine	8.12e-06	1.53	1.134	Negative	↓	Tyrosine Metabolism
	Hydroxyphenylpyruvic acid	0.000215	1.74	1.058	Negative	↓	Tyrosine Metabolism
	Myristic acid	0.000356	1.35	1.041	Negative	↓	Fatty Acid Biosynthesis
	4-Methyl-2-oxopentanoate	0.000435	1.37	1.034	Negative	↓	Branched-chain amino acid metabolism
GA intervention treatment for 48h treatment group	Retinal	0.0343	0.55	1.088	Positive	↑	Retinol Metabolism
	Retinol	0.00155	0.58	1.163	Positive	↑	Retinol Metabolism
	Retinoate	0.00154	0.31	1.163	Positive	↑	Retinol Metabolism
	Spermidine	0.000104	1.49	1.284	Positive	↓	Spermidine and Spermine Biosynthesis
	Sphinganine	0.00195	2.02	1.149	Positive	↓	Sphingolipid Metabolism
	Tryptophan	0.0041	1.55	1.097	Positive	↓	Tryptophan Metabolism
	Myristic acid	5.22e-07	4.47	1.389	Negative	↓	Fatty Acid Biosynthesis
	4-Methyl-2-oxopentanoate	0.0016	1.5	1.161	Negative	↓	Branched-chain amino acid metabolism
Note. Compounds with P-value< 0.05 and VIP > 1 are considered significantly differentially metabolites.
